# Supplementary material for: Postharvest Drying Techniques Regulate Secondary Metabolites and Anti-Neuroinflammatory Activities of Ganoderma lucidum
Source: Molecules. 2021 Jul 25;26(15):4484. doi: 10.3390/molecules26154484 (PMC8347575; doi:10.3390/molecules26154484)
Supplement: Supplementary file 1 [file molecules-26-04484-s001.zip]

Archive with 1 entries (1 files):
- molecules-1294706-supplementary.pdf
